# Supplementary material for: Iron-Containing Alcohol Dehydrogenase from Hyperthermophiles
Source: BioTech (Basel). 2026 Jan 15;15(1):6. doi: 10.3390/biotech15010006 (PMC12821551; doi:10.3390/biotech15010006)
Supplement: Supplementary file 1 [file biotech-15-00006-s001.zip]

Archive with 1 entries (1 files):
- biotech-4030332-supplementary.pdf
